# Supplementary material for: Ginsenoside Rb1 Improves Post-Cardiac Arrest Myocardial Stunning and Cerebral Outcomes by Regulating the Keap1/Nrf2 Pathway
Source: Int J Mol Sci. 2023 Mar 6;24(5):5059. doi: 10.3390/ijms24055059 (PMC10003120; doi:10.3390/ijms24055059)
Supplement: Supplementary file 1 [file ijms-24-05059-s001.zip › TableS2.xlsx]

## Sheet: Sheet1
The neurological function score
	0h	1h	3h	6h	12h	24h	48h	72h
Sham	12	12	12	12	12	12	12	12
Sham	12	12	12	12	12	12	12	12
Sham	12	12	12	12	12	12	12	12
Sham	12	12	12	12	12	12	12	12
Sham	12	12	12	12	12	12	12	12
Sham	12	12	12	12	12	12	12	12
Sham	12	12	12	12	12	12	12	12
Sham	12	12	12	12	12	12	12	12
Sham	12	12	12	12	12	12	12	12
Sham	12	12	12	12	12	12	12	12
CA	12	1	2	5	6	11	12	12
CA	12	2	3	6	8	10	10	10
CA	12	2	4	6	7	11	11	11
CA	12	3	5	7	8	10	0	0
CA	12	1	3	4	6	0	0	0
CA	12	2	3	5	0	0	0	0
CA	12	1	3	4	0	0	0	0
CA	12	2	3	4	0	0	0	0
CA	12	2	4	6	0	0	0	0
CA	12	1	2	5	0	0	0	0
CA	12	2	3	0	0	0	0	0
CA	12	3	4	0	0	0	0	0
CA	12	1	0	0	0	0	0	0
CA	12	2	0	0	0	0	0	0
CA	12	2	0	0	0	0	0	0
CA	12	2	0	0	0	0	0	0
CA	12	1	0	0	0	0	0	0
CA	12	1	0	0	0	0	0	0
CA	12	3	0	0	0	0	0	0
CA	12	2	0	0	0	0	0	0
CA+Rb1	12	2	4	5	6	8	11	11
CA+Rb1	12	4	6	7	8	11	12	12
CA+Rb1	12	4	5	7	8	12	12	12
CA+Rb1	12	3	3	6	6	8	11	11
CA+Rb1	12	4	5	8	8	10	12	12
CA+Rb1	12	3	5	9	10	12	12	12
CA+Rb1	12	4	6	10	11	12	12	12
CA+Rb1	12	3	4	7	9	10	10	11
CA+Rb1	12	4	5	8	12	9	11	11
CA+Rb1	12	3	4	8	9	11	10	11
CA+Rb1	12	3	5	6	7	0	0	0
CA+Rb1	12	2	3	7	10	0	0	0
CA+Rb1	12	3	4	8	0	0	0	0
CA+Rb1	12	4	6	8	0	0	0	0
CA+Rb1	12	3	4	7	0	0	0	0
CA+Rb1	12	3	5	0	0	0	0	0
CA+Rb1	12	3	4	0	0	0	0	0
CA+Rb1	12	3	0	0	0	0	0	0
CA+Rb1	12	3	0	0	0	0	0	0
CA+Rb1	12	2	0	0	0	0	0	0
CA: cardiac arrest; CPR: cardiopulmonary resuscitation; Rb1: Ginsenoside Rb1
Dead mice, indicated by score 0, were excluded from the statistical analysis.

## Sheet: Sheet2
0h			1h			3h			6h			12h			24h			48h			72h
12	12	12	12	1	2	12	2	4	12	5	5	12	6	6	12	11	8		12	11	12	12	11
12	12	12	12	2	4	12	3	6	12	6	7	12	8	8	12	10	11		10	12	12	10	12
12	12	12	12	2	4	12	4	5	12	6	7	12	7	8	12	11	12			12	12		12
12	12	12	12	3	3	12	5	3	12	7	6	12	8	6	12		8			11	12		11
12	12	12	12	1	4	12	3	5	12	4	8	12	6	8	12		10			12	12		12
12	12	12	12	2	3	12	3	5	12	5	9	12		10	12		12			12	12		12
12	12	12	12	1	4	12	3	6	12	4	10	12		11	12		12			12	12		12
12	12	12	12	2	3	12	3	4	12	4	7	12		9	12						12
12	12	12	12	2	4	12	4	5	12	6	8	12		12	12						12
12	12	12	12	1	3	12	2	4	12		8	12		9	12						12
12	12	12	12	2	3	12	3	5	12		6	12		7	12						12
12	12	12	12	3	2	12	4	3	12		7	12			12						12
12	12	12	12	1	3	12		4	12		8	12			12						12
12	12	12	12	2	4	12		6	12			12			12						12
12	12	12	12	2	3	12		4	12			12			12						12
12	12	12	12	2	3	12		5	12			12			12						12
12	12	12	12	1	3	12		4	12			12			12						12
12	12	12	12		3	12			12			12			12						12
12	12	12	12		3	12			12			12			12						12
12	12	12	12			12			12			12			12						12
